# Supplementary material for: On an EUV Atmospheric Simulation Chamber to Study the Photochemical Processes of Titan’s Atmosphere
Source: Sci Rep. 2020 Jun 19;10:10009. doi: 10.1038/s41598-020-66950-6 (PMC7305212; doi:10.1038/s41598-020-66950-6)
Supplement: Supplementary file 2 — Supplementary Information 2. [file 41598_2020_66950_MOESM2_ESM.txt]

compound_index	Compound_name	Compound_Formula	ionization_cross_section	gas_transfer_cross_section	m1	m2	m3	m4	m5	m6	m7	m8	m9	m10	m11	m12	m13	m14	m15	m16	m17	m18	m19	m20	m21	m22	m23	m24	m25	m26	m27	m28	m29	m30	m31	m32	m33	m34	m35	m36	m37	m38	m39	m40	m41	m42	m43	m44	m45
1	butane	C4H10	1	1	0	0	0	0	0	0	0	0	0	0	0	0	0	0	0	0	0	0	0	0	0	0	0	0	0	0	38.73	32.13	43.34	0	0	0	0	0	0	0	0	0	13.61	0	28.53	12.11	100	0	0
2	acetone	C3H6O	1	1	0	0	0	0	0	0	0	0	0	0	0	0	0.89	4.55	12.01	0.85	0	0	0	0	0	0	0	0	1.29	4.96	7.07	1.21	3.62	0	0.45	0	0	0	0	0.7	2.51	2.81	4.63	1.28	2.78	9.61	100	2.46	0
3	dimethylamine	C2H7N	1	1	0	0	0	0	0	0	0	0	0	0	0	0	0.1	0.6	2.2	0.1	0	0	0	0	0	0	0	0	0	0.2	2.8	31.4	0.1	5.3	0	0	0	0	0	0	0	1.3	2	5.3	4.6	18.9	13.9	100	62.79
4	formamide	CH3NO	1	1	0	0	0	0	0	0	0	0	0	0	0	0.3	0.2	0.5	1.09	12.19	32.59	6.79	0	0	0	0	0	0	0	1.29	7.49	6.29	34.29	0.6	0	0	0	0	0	0	0	0	0	0	0	1.89	10.89	24.89	100
5	carbon dioxide	CO2	3.521	1	0	0	0	0	0	0	0	0	0	0	0	8.7	0	0	0	9.6	0	0	0	0	0	1.9	0	0	0	0	0	9.8	0.1	0	0	0	0	0	0	0	0	0	0	0	0	0	0	100	1.2
6	acetaldehyde	C2H4O	1	1	0	0	0	0	0	0	0	0	0	0	0	0.9	2.99	10.89	36.49	5.69	0.3	1.09	0.1	0	0.1	0	0	0.7	2.39	5.49	3.59	3.29	100	1.19	0.3	0	0	0	0	0	0	0	0	1.09	5.09	12.79	47.49	82.59	2.79
7	nitrous oxide	N2O	3.71	1	0	0	0	0	0	0	0	0	0	0	0	0	0	12.91	0.1	5	0	0	0	0	0	0	0	0	0	0	0	10.81	0.1	31.13	0.1	0	0	0	0	0	0	0	0	0	0	0	0	100	0.7
8	propane	C3H8	8.619	1	0	0	0	0	0	0	0	0	0	0	0	0.3	0.6	2.2	7.2	0.4	0	0	0.7	0.8	0.1	0	0	0.1	0.5	9.1	41.9	58.8	100	2.2	0	0	0	0	0	0.3	3	5.3	18.9	2.8	13.4	6	23.1	27.4	0.9
9	methyl diazene	CH4N2	1	1	0	0	0	0	0	0	0	0	0	0	0	0	0	0	0	0	0	0	0	0	0	0	0	0	0	0	0	0	0	0	0	0	0	0	0	0	0	0	0	0	0	0	0	0	0
10	isocyanic acid	HNCO	1	1	0	0	0	0	0	0	0	0	0	0	0	0	0	0	0	0	0	0	0	0	0	0	0	0	0	0	0	0	0	0	0	0	0	0	0	0	0	0	0	0	0	0	0	0	0
11	ethenamine	C2H5N	1	1	0	0	0	0	0	0	0	0	0	0	0	0	0	0	0	0	0	0	0	0	0	0	0	0	0	0	0	0	0	0	0	0	0	0	0	0	0	0	0	0	0	0	0	0	0
12	Propene	C3H6	8.736	1	3.2	0.4	0	0	0	0	0	0	0	0	0	0.9	1.4	3.4	5.5	0.2	0	0	2.2	1.8	0.1	0	0	0.3	1.8	10.5	38.7	1.4	0	0	0	0	0	0	0	1.8	12.7	19.4	72.6	29.1	100	70.4	2.3	0.1	0
13	cyanamide	CH2N2	1	1	0	0	0	0	0	0	0	0	0	0	0	0	0	0	0	0	0	0	0	0	0	0	0	0	0	0	0	20.1	0	0	0	0	0	0	0	0	0	0	0	0	15.7	100	11	0	0
14	ketene	C2H2O	1	1	0	0	0	0	0	0	0	0	0	0	0	12.5	13.1	100	0	0	0	0	0	0	0	0	0	0	0	0	0	11.3	0	0	0	0	0	0	0	0	0	0	0	0	26.5	93.9	0	0	0
15	diazomethane	CH2N2	1	1	0	0	0	0	0	0	0	0	0	0	0	11	22	100	0	0	0	0	0	0	0	0	0	0	0	0	0	17.9	0	0	0	0	0	0	0	0	0	0	0	0	11	42.5	0	0	0
16	acetonitrile	C2H3N	1	1	0	0	0	0	0	0	0	0	0	0	0	1.49	0.99	5.49	1.09	0	0	0	0	0	0	0	0	0.7	1.29	1.59	0.99	2.19	0	0	0	0	0	0	0	0	0	9.29	17.69	50.39	100	2.69	0	0	0
17	allene	C3H4	8.08	1	0	0	0	0	0	0	0	0	0	0	0	4.1	3.4	4	0.3	0	0	0	3.1	3.8	0	0	0	2.7	4.6	4.8	0.7	0	0	0	0	0	0	0	0	9.41	32.63	40.54	96.29	100	3.3	0.1	0	0	0
18	propyne	C3H4	7.662	1	0	0	0	0	0	0	0	0	0	0	0	1.7	1.7	1.2	1.1	0	0	0	0	0	0	0	0	1.1	2.5	2.5	0	0	0	0	0	0	0	0	0	5.3	19.82	28.53	79.17	100	3.5	0.2	0	0	0
19	hydrazine	N2H4	1	1	0	0	0	0	0	0	0	0	0	0	0	0	0	4.9	8.11	29.23	26.12	0	0	0	0	0	0	0	0	0	0.3	21.42	40.14	31.33	47.34	100	33.9	0	0	0	0	0	0	0	0	0	0	0	0
20	oxygen	O2	2.441	1	0	0	0	0	0	0	0	0	0	0	0	0	0	0	0	21.8	0	0	0	0	0	0	0	0	0	0	0	0	0	0	0	100	0	0	0	0	0	0	0	0	0	0	0	0	0
21	methanol	CH4O	1	1	0	0.3	0	0	0	0	0	0	0	0	0	0.2	0.6	1.69	12.39	0.1	0.3	0.7	0.1	0	0	0	0	0	0	0	0	4.59	44.59	6.49	100	74.39	1.19	0.1	0	0	0	0	0	0	0	0	0	0	0
22	diazene	H2N2	1	1	0	0	0	0	0	0	0	0	0	0	0	0	0	0	0	0	0	0	0	0	0	0	0	0	0	0	0	0	0	0	0	0	0	0	0	0	0	0	0	0	0	0	0	0	0
23	nitric oxide	NO	2.807	1	0	0	0	0	0	0	0	0	0	0	0	0	0	7.5	2.5	1.5	0	0	0	0	0	0	0	0	0	0	0	0	0	100	0.4	0.2	0	0	0	0	0	0	0	0	0	0	0	0	0
24	formaldehyde	CH2O	4.14	1	0	0	0	0	0	0	0	0	0	0	0	1	1	1	2	0	0	0	0	0	0	0	0	0	0	0	0	24	100	58	0.5	0	0	0	0	0	0	0	0	0	0	0	0	0	0
25	ethane	C2H6	6.422	1	0	0.2	0	0	0	0	0	0	0	0	0	0.115125	0.27517	1.55322	2.52259	0	0	0	0	0	0	0	0	0.358322	2.25383	17.1011	27.7163	100	24.6935	34.0121	0.749459	0	0	0	0	0	0	0	0	0	0	0	0	0	0
26	hydrogen cyanide	HCN	3.442	1	0	0	0	0	0	0	0	0	0	0	0	4.2	1.7	1.7	0.1	0	0	0	0	0	0	0	0	0	0	16.8	100	1.7	0.1	0	0	0	0	0	0	0	0	0	0	0	0	0	0	0	0
27	acetylene	C2H2	4.374	1	0	0	0	0	0	0	0	0	0	0	0	0.7	3.2	0.1	0	0	0	0	0	0	0	0	0	5	19.1	100	2.2	0.1	0	0	0	0	0	0	0	0	0	0	0	0	0	0	0	0	0
28	carbon monoxide	CO	1	1	0	0	0	0	0	0	0	0	0	0	0	0	0	4.7	0	1.7	0	0	0	0	0	0	0	0	0	0	0	100	1.2	0	0	0	0	0	0	0	0	0	0	0	0	0	0	0	0
29	1-buten-3-yne	C4H4	9.868	1	0	0.4	0	0	0	0	0	0	0	0	0	0.6	0.3	0.3	0.2	0	0	0	0	0	0	0	0	0.5	3.3	8.41	1.8	0.4	0.1	0	0.1	0	0	0	0	1.5	4.4	1.6	0.3	0.1	0	0	0	0	0
30	13-butadiene	C4H6	10.897	1	0	0.1	0	0	0	0	0	0	0	0	0	0.4	0.3	0.5	0.3	0.1	0	0	0.1	0	0	0	0	0.2	2.5	15.41	49.44	34.13	0.8	0	0	0	0	0	0	0.9	4.4	5.81	100	3.5	0.2	0	0	0	0
31	1-butene	C4H8	11.74	1	0	0.1	0	0	0	0	0	0	0	0	0	0	0	0	2.2	0.1	0	0	0.1	0.1	0	0	0	0.1	0.9	8.21	25.12	27.02	12.51	0.4	0	0	0	0	0	0.2	2.6	4.3	33.93	6.41	100	3.3	0.1	0	0
32	13-butadiyne	C4H2	8.895	1	0	0	0	0	0	0	0	0	0	0	0	3.8	2.4	0	0	0	0	0	0	0	0	0	0	2.6	9.51	0.6	0	0	0	0	0	0	0	0	0	2.9	5.4	10	0	0	0	0	0	0	0
33	methylamine	CH5N	1	1	0	0	0	0	0	0	0	0	0	0	0	0	0.2	0.4	4.09	0.4	0.8	1.19	0	0	0	0	0	0	0	0.9	8.29	53.89	12.39	100	65.59	0.9	0	0	0	0	0	0	0	0	0	0	0	0	0
34	14pentadiene	C5H8	1	1	0	0	0	0	0	0	0	0	0	0	0	0	0	0	2.75	0	0	0	0	0	0	0	0	0	1.38	9.47	26.67	2	2.38	0	2.32	0	0	0	0	0	7.63	17.45	79.19	33.42	42.67	16.75	0	0	0
35	1H-pyrrole25dihydro	C4H7N	1	1	0	0	0	0	0	0	0	0	0	0	0	0.1	0.2	0.5	2.29	0	0.1	0.4	0	0	0	0	0	0.1	0.4	1.79	4.09	29.39	1.39	3.79	0.2	0.7	2.09	1.29	0	0.5	3.39	6.09	22.49	8.59	45.89	14.09	38.09	1.49	0
36	pyrrole	C4H5N	1	1	0	0.11	0	0	0	0	0	0	0	0	0	1.58	1.72	2.02	0.48	0.04	0	0	0	0	0	0	0	0.74	2.42	5.68	4.53	50.90	0.78	0.12	0.02	0.62	0.24	0.34	0	2.86	17	25	67.80	53.80	63	1.59	0	0	0
37	3-butenenitrile	C4H5N	1	1	0	0	0	0	0	0	0	0	0	0	0	1	1.19	2.3	1.76	0.1	0.09	0.11	0.15	0.04	0	0	0	0.61	2.71	11.24	27.49	6.11	0.04	0	0	0.6	0	0.05	0	2.85	15.24	20.86	45.65	27.68	100	2.57	0	0.02	0
38	2-butynedinitrile	C4N2	1	1	0	0	0	0	0	0	0	0	0	0	0	17.22	0	3	0.1	0	0	0	0	0	0	0	0	6.51	0.3	5.71	0.2	0	0	0	0	0	0	0	0	6.11	0.3	27.93	0.9	0.6	10	0.1	0.1	0	0.1
39	1-penten-3-yne	C5H6	1	1	0	0	0	0	0	0	0	0	0	0	0	0	0	0	0	0	0	0	0	0	0	0	0	0.22	0.48	1.78	5.39	0	0	0.04	0	0	0	0	0	1.06	5.8	10.5	61.09	32.33	1.07	0.11	1.05	0	0
40	24-pentadienenitrile	C5H5N	1	1	0	0	0	0	0	0	0	0	0	0	0	0	0	0	0	0	0	0	0	0	0	0	0	0.3	1.2	11.51	12.61	6.81	0.2	0	0.2	0.2	0.1	1.1	0	0.9	4.6	6.51	16.92	0.9	0.3	0.1	0.2	0	0
41	2-pentenenitrile	C5H7N	1	1	0	0	0	0	0	0	0	0	0	0	0	0.2	0.1	0.5	2.99	0	0	0	0	0	0	0	0	0.1	0.5	8.69	20.29	31.59	3.69	0.1	0	0	0	0	0	0.4	4.79	7.29	37.19	5.19	53.59	2.69	0.2	0.2	0
42	fumaronitrile	C4H2N2	1	1	0	0	0	0	0	0	0	0	0	0	0	1.89	0.4	0.3	0	0	0	0	0	0	0	0	0	1.59	2.99	9.29	1.79	1.89	0	0	0	0	0	0	0	1.79	2.99	5.89	2.89	0.5	0	0	0	0	0
43	3-hexen-1-yne	C6H8	1	1	0	0	0	0	0	0	0	0	0	0	0	0	0	0	0	0	0	0	0	0	0	0	0	0	0	0	0	0	0	0	0	0	0	0	0	0	0	0	55.98	0	0	0	0	0	0
44	1-hexyne	C6H10	1	1	0	0	0	0	0	0	0	0	0	0	0	0	0	0	0.41	0	0	0	0	0	0	0	0	0.2	0.81	6.9	31.82	5.58	6.39	0.17	0.26	0	0	0	0	0.37	4.53	8.84	27.61	12.36	60.06	14.26	41.52	1.56	0
45	pentane	C5H12	1	1	0	0	0	0	0	0	0	0	0	0	0	0	0	0.1	0.9	0	0	0	0	0	0	0	0	0	0.1	2.1	18.9	2.8	13.6	0.3	0	0	0	0	0	0	0.8	2.1	19.3	3.2	57.59	61.19	100	3.8	0
46	1-hexene	C6H12	1	1	0	0	0	0	0	0	0	0	0	0	0	0	0	0	0.9	0	0	0	0	0	0	0	0	0	0	2.09	32.19	5.79	18.59	0.4	0	0	0	0	0	0	0.8	2.39	30.89	6.09	95.09	72.19	58.79	1.99	0
47	n-Hexane	C6H14	1	1	0	0.1	0	0	0	0	0	0	0	0	0	0.1	0.1	0.6	5.81	0.2	0	0	0	0	0	0	0	0	0	3.9	45.44	10.71	60.65	1.3	0	0.1	0	0	0	0	0	0	19.72	3.2	70.16	40.94	81.27	2.7	0
48	benzene	C6H6	15.025	1	0	0	0	0	0	0	0	0	0	0	0	0	0	0	1.22	0	0	0	0	0	0	0	0	0	0.7	3.45	2.62	2.1	0	0	0	0	0	0	0	0.66	4.29	5.61	11.19	0.7	0	0	0	0	0
49	ethylene	C2H4	5.115	1	0	0.1	0	0	0	0	0	0	0	0	0	0.5	0.9	2.1	0.3	0	0	0	0	0	0	0	0	2.3	7.8	52.9	62.4	100	2.3	0.1	0	0	0	0	0	0	0	0	0	0	0	0	0	0	0
50	azomethane	C2H6N2	1	1	0	0	0	0	0	0	0	0	0	0	0	0	2.41	7.24	100	0	0	0	0	0	0	0	0	0	0	2.75	13.44	36.55	2.41	6.2	0	0	0	0	0	0	0	0	0	0	0	11.03	67.58	0	0
51	ethylamine	C2H7N	1	1	0	0	0	0	0	0	0	0	0	0	0	1	1.6	4.5	10.31	1.5	0	3.4	0.1	0	0.2	0	0	0.3	1	5.3	13.41	31.73	7.51	100	2.2	0.2	0	0	0	0	0	0	0	0	0	0	0	0	0
52	dimethylamine	C2H7N	1	1	0	0	0	0	0	0	0	0	0	0	0	0	0.1	0.6	2.2	0.1	0	0	0	0	0	0	0	0	0	0.2	2.8	31.4	0.1	5.3	0	0	0	0	0	0	0	1.3	2	5.3	4.6	18.9	13.9	100	62.79
53	2-propanamine	C3H7NH2	1	1	0	0	0	0	0	0	0	0	0	0	0	0	0	0.2	1.6	0.1	0.1	5.81	0	0	0	0	0	0	0.1	0.8	3.5	4	0.8	2.3	0.1	0	0	0	0	0	0.5	1.4	5.61	3.3	11.01	16.51	7.31	100	3.2
54	butanenitrile	C3H7CN	1	1	0	0	0	0	0	0	0	0	0	0	0	0.2	0.2	0.7	2.09	0	0	0	0	0	0	0	0	0	0.5	5.29	28.59	5.89	66.29	1.49	0	0.7	0	0	0	0.3	2.79	3.19	8.59	3.79	100	3.99	0.2	0	0
[truncated: 96 more columns]
